# Supplementary material for: Comparative analysis of ARIMA and Holt-Winter’s additive models for describing human respiratory syncytial virus activity in Yaoundé, Cameroon
Source: Int J Public Health. 2026 May 6;71:1608524. doi: 10.3389/ijph.2026.1608524 (PMC13186711; doi:10.3389/ijph.2026.1608524)
Supplement: Supplementary file 1 [file DataSheet1.zip › Supplementary material revised/Database.xlsx]

## Sheet: Database
Month	Month_Number	Year	Town	Month_Year	EaST (°C)	T2M (°C)	SH2M (g/kg)	RH2M (%)	DFPt2M (mm)	WbT2M (°C)	Tmax2M (°C)	Tmin2M (°C)	Trange2M (°C)	AvCP (mm/day)	CumRF (mm)	SolRad (w/m2)	Tested_Number	Positive	Negative	Period	Period_Number	Prediction_HW_Training	Prediction_HW_Test	Prediction_ARIMA_Train	Prediction_ARIMA_Test	Error_HW_Training	Error_HW_Training_Sq	Error_HW_Test	Error_HW_Test_Sq	Error_ARIMA_Training	Error_ARIMA_Training_Sq	Error_ARIMA_Test	Error_ARIMA_Test_Sq	RMSE Holt-Winters Training	RMSE Holt-Winters Test	RMSE ARIMA Training	RMSE ARIMA Test
JUL	7	2020	Yaoundé	jul-20	22.73	22.49	16.24	90.19	20.7	21.6	27.49	19.23	8.26	5.27	152.93	395.58	13	0	13	Training	1	-1.61287		8.55071		1.61287	2.60136			-8.55071	73.1147			7.4	20.5007	12.94	27.0673
AUG	8	2020	Yaoundé	aug-20	22.86	22.58	16.24	89.69	20.7	21.65	28.65	18.07	10.59	5.27	168.75	394.12	33	1	32	Training	1	0.0757155		8.023		0.924285	0.854302			-7.023	49.3225
SEP	9	2020	Yaoundé	sept-20	22.8	22.57	16.42	90.75	20.89	21.73	27.58	19.06	8.52	5.27	205.66	396.31	26	0	26	Training	1	13.1844		2.97329		-13.1844	173.829			-2.97329	8.84047
OCT	10	2020	Yaoundé	oct-20	23	22.93	16.54	89.56	21.01	21.98	28.55	18.57	9.98	5.27	147.66	397.42	45	2	43	Training	1	-1.3465		6.64707		3.3465	11.199			-4.64707	21.5953
NOV	11	2020	Yaoundé	nov-20	23.74	23.9	16.48	84.56	20.96	22.43	29.19	18.13	11.06	0	42.19	394.03	7	0	7	Training	1	-8.45588		-4.58896		8.45588	71.5019			4.58896	21.0586
DEC	12	2020	Yaoundé	dec-20	24.3	24.31	16.11	81.06	20.54	22.43	30.43	19.33	11.09	0	0	392.98	30	8	22	Training	1	-4.47118		5.21886		12.4712	155.53			2.78114	7.73476
JAN	1	2021	Yaoundé	jan-21	25.12	24.86	15.26	75.62	19.61	22.23	31.87	18.15	13.72	0	0	387.64	31	3	28	Training	1	2.54808		10.7188		0.451919	0.204231			-7.71884	59.5805
FEB	2	2021	Yaoundé	feb-21	26.04	25.41	15.26	73.44	19.44	22.43	33.06	18.09	14.97	0	0	387.99	309	3	306	Training	1	2.60099		-3.42664		0.399009	0.159209			6.42664	41.3017
MAR	3	2021	Yaoundé	mar-21	25.65	25.12	16.66	80.56	21.08	23.1	33.4	20.83	12.57	2.04	63.28	393.89	28	0	28	Training	1	-0.352191		6.62157		0.352191	0.124039			-6.62157	43.8453
APR	4	2021	Yaoundé	apr-21	24.9	24.74	17.21	84.31	21.63	23.19	33.09	20.9	12.19	3.73	111.77	395.77	114	0	114	Training	1	-0.310749		-6.13899		0.310749	0.0965646			6.13899	37.6872
MAY	5	2021	Yaoundé	may-21	24.07	23.99	17.46	88.44	21.85	22.92	29.76	19.23	10.52	8.07	250.27	395.88	66	3	63	Training	1	2.72595		11.3842		0.274048	0.0751023			-8.38425	70.2956
JUN	6	2021	Yaoundé	jun-21	23.75	23.65	16.97	87.88	21.4	22.53	29.33	19.23	10.11	6.74	202.26	394.27	6	4	2	Training	1	3.75847		-0.755998		0.241529	0.058336			4.756	22.6195
JUL	7	2021	Yaoundé	jul-21	23.11	22.81	16.24	88.81	20.74	21.78	27.96	18.68	9.28	3.1	96.09	395.26	44	14	30	Training	1	13.3741		10.2637		0.625903	0.391755			3.73635	13.9603
AUG	8	2021	Yaoundé	aug-21	23.2	22.91	16.42	89.12	20.91	21.91	28.51	19.25	9.26	3.97	123.2	394.05	65	16	49	Training	1	14.9474		8.91105		1.05263	1.10803			7.08895	50.2532
SEP	9	2021	Yaoundé	sept-21	23.04	22.83	16.42	89.44	20.88	21.85	28.38	18.7	9.68	7.52	225.49	394.2	177	43	134	Training	1	28.0585		26.1782		14.9415	223.248			16.8218	282.973
OCT	10	2021	Yaoundé	oct-21	23.52	23.42	16.97	89.06	21.4	22.4	28.8	19.11	9.7	6.26	194.06	396.91	157	15	142	Training	1	16.8112		18.3361		-1.81123	3.28054			-3.3361	11.1296
NOV	11	2021	Yaoundé	nov-21	23.99	24.05	16.97	86	21.4	22.73	29.19	19.99	9.2	5.43	162.92	397.02	14	2	12	Training	1	9.10692		0.561853		-7.10692	50.5082			1.43815	2.06827
DEC	12	2021	Yaoundé	dec-21	24.1	24.14	16.11	81.81	20.54	22.33	30.06	18.85	11.21	1.04	32.36	387.55	0	0	0	Training	1	11.2864		4.52212		-11.2864	127.382			-4.52212	20.4496
JAN	1	2022	Yaoundé	jan-22	24.34	24.25	14.83	76.12	19.1	21.68	31.58	16.33	15.24	0.13	4.14	383.58	13	1	12	Test	2		15.5337		4.45822			0	211.23			-3.45822	11.9593
FEB	2	2022	Yaoundé	feb-22	26.13	25.39	15.14	73.69	19.44	22.41	34	17.58	16.41	0.23	6.42	394.16	31	1	30	Test	2		15.5341		40.5212			-14.5337	211.239			-39.5212	1561.93
MAR	3	2022	Yaoundé	mar-22	25.72	25.23	17.15	82	21.52	23.37	33.63	20.65	12.98	2.04	63.11	398.66	12	1	11	Test	2		12.5345		21.4451			-14.5341	133.044			-20.4451	418.002
APR	4	2022	Yaoundé	apr-22	24.92	24.49	17.15	85.06	21.54	23.01	32.47	20.91	11.55	3.71	111.38	397.88	52	9	43	Test	2		12.5349		26.7876			-11.5345	12.4959			-17.7876	316.398
MAY	5	2022	Yaoundé	may-22	24.33	24.16	17.15	86.62	21.61	22.89	30.58	19.23	11.35	4.64	143.74	398.19	39	3	36	Test	2		15.5355		10.5949			-3.53495	157.139			-7.59485	57.6818
JUN	6	2022	Yaoundé	jun-22	23.61	23.44	16.48	86.81	20.94	22.19	29.07	19.55	9.52	3.67	110.03	393.23	44	5	39	Test	2		16.5361		4.70719			-12.5355	133.082			0.29281	0.0857379
JUL	7	2022	Yaoundé	jul-22	22.96	22.64	16.11	88.94	20.59	21.62	28.32	18.12	10.2	6.26	194.02	395.9	25	1	24	Test	2		26.124		30.7359			-11.5361	631.217			-29.7359	884.224
AUG	8	2022	Yaoundé	aug-22	22.69	22.42	16.17	90.25	20.65	21.54	28.08	18.16	9.92	7.35	227.85	394.05	43	0	43	Test	2		27.6249		20.4403			-25.124	763.137			-20.4403	417.808
SEP	9	2022	Yaoundé	sept-22	22.91	22.66	16.36	90.12	20.87	21.76	27.88	18.95	8.93	15.79	473.69	396.56	120	0	120	Test	2		40.626		58.6293			-27.6249	1650.47			-58.6293	3437.4
OCT	10	2022	Yaoundé	oct-22	23.27	23.22	16.66	88.69	21.14	22.18	28.53	19.26	9.27	9.63	298.51	396.89	117	1	116	Test	2		27.6273		24.1444			-40.626	709.013			-23.1444	535.665
NOV	11	2022	Yaoundé	nov-22	23.55	23.69	16.48	85.44	20.94	22.31	28.67	18.73	9.94	1.81	54.16	397.89	26	2	24	Test	2		20.1288		21.9093			-26.6273	328.654			-19.9093	396.381
DEC	12	2022	Yaoundé	dec-22	22.94	23.29	14.89	79.25	19.21	21.25	29.19	16.2	12.99	0.51	15.69	387.88	87	13	74	Test	2		23.1306		40.4619			-18.1288	102.628			-27.4619	754.157
